# Supplementary material for: ERK5 Interacts with Mitochondrial Glutaminase and Regulates Its Expression
Source: Int J Mol Sci. 2024 Mar 14;25(6):3273. doi: 10.3390/ijms25063273 (PMC10970367; doi:10.3390/ijms25063273)
Supplement: Supplementary file 1 [file ijms-25-03273-s001.zip]

Archive with 1 entries (1 files):
- ijms-2880252-supplementary.pdf
